# Supplementary material for: Photosynthetic Microorganisms in Plant Growth Promotion and Stress Response: Proposed Organisms with In Silico Validation
Source: Plants (Basel). 2026 May 26;15(11):1634. doi: 10.3390/plants15111634 (PMC13258984; doi:10.3390/plants15111634)
Supplement: Supplementary file 1 [file plants-15-01634-s001.zip]

Archive with 1 entries (1 files):
- plants-4314775-supplementary.pdf
